# Supplementary material for: Utility of protein–protein binding surfaces composed of anti-parallel alpha-helices and beta-sheets selected by phage display
Source: J Biol Chem. 2024 Apr 11;300(5):107283. doi: 10.1016/j.jbc.2024.107283 (PMC11107207; doi:10.1016/j.jbc.2024.107283)
Supplement: Supporting Table S2 [file mmc2.xlsx]

## Sheet: Figure 3C
CC4 dendrogram (Figure 3C)
library	rank	counts	sequence
Parenatl			QSYPMRNPTDSLYCCDRAEDHACQNACKRILMSGSSGMEIVDGLIEGCKTQPLPQDPLWQCFLESSQSVHPG
PMS77	1	61850	QSYPMRNPTDSLYCCDRAEDHACQEACHIILNSGSSGSMIVRMLINNCKTQPLPQDPLWQCFLESSQSVHPG
PMS77	2	24285	QSYPMRNPTDSLYCCDRAEDHACIEACHIILNSGSSGAAIVRLLIRTCKTQPLPQDPLWQCFLESSQSVHPG
PMS77	3	21910	QSYPMRNPTDSLYCCDRAEDHACSDACHIILRSGSSGANIVKMLIRVCKTQPLPQDPLWQCFLESSQSVHPG
PMS77	4	17436	QSYPMRNPTDSLYCCDRAEDHACGIACHAILNSGSSGSTIVGVLIRACKTQPLPQDPLWQCFLESSQSVHPG
PMS77	5	17319	QSYPMRNPTDSLYCCDRAEDHACQIACHVILNSGSSGLNIVQMLIRSCKTQPLPQDPLWQCFLESSQSVHPG
PMS78	1	13762	QSYPMRNPTDSLYCCDRAEDHACRAACKAILHSGSSGRPIVEGLIARCKTQPLPQDPLWQCFLESSQSVHPG
PMS78	2	13123	QSYPMRNPTDSLYCCDRAEDHACRAACKAILHSGSSGIRIVAPLIRQCKTQPLPQDPLWQCFLESSQSVHPG
PMS78	3	8193	QSYPMRNPTDSLYCCDRAEDHACIRACKHILGSGSSGRDIVGRLIGVCKTQPLPQDPLWQCFLESSQSVHPG
PMS78	4	5070	QSYPMRNPTDSLYCCDRAEDHACLAACRAILHSGSSGGDIVRRLIKRCKTQPLPQDPLWQCFLESSQSVHPG
PMS80	1	6196	QSYPMRNPTDSLYCCDRAEDHACRAACKSILISGSSGHEIVPKLIRTCKTQPLPQDPLWQCFLESSQSVHPG
PMS80	2	2040	QSYPMRNPTDSLYCCDRAEDHACKMACRGILGSGSSGPRIVIELIRVCKTQPLPQDPLWQCFLESSQSVHPG
PMS80	4	1573	QSYPMRNPTDSLYCCDRAEDHACRAACRDILASGSSGRSIVIALIELCKTQPLPQDPLWQCFLESSQSVHPG
PMS91	1	8825	QSYPMRNPTDSLYCCDRAEDHACVVACLGILNSGSSGHRIVRLLIDLCKTQPLPQDPLWQCFLESSQSVHPG
PMS91	2	2091	QSYPMRNPTDSLYCCDRAEDHACRMACHVILASGSSGRGIVRQLIHACKTQPLPQDPLWQCFLESSQSVHPG
PMS91	3	1790	QSYPMRNPTDSLYCCDRAEDHACRNACKGILTSGSSGTVIVAALITRCKTQPLPQDPLWQCFLESSQSVHPG
PMS91	4	1702	QSYPMRNPTDSLYCCDRAEDHACKKACLRILVSGSSGREIVVSLIGLCKTQPLPQDPLWQCFLESSQSVHPG
PMS91	5	1692	QSYPMRNPTDSLYCCDRAEDHACAEACRGILKSGSSGIPIVLILIGRCKTQPLPQDPLWQCFLESSQSVHPG

## Sheet: Figure 3D
FN3 (beta-sheet library) dendrogram (Figure 3D)
library	rank	counts	sequence
Parental			VSDVPRKLEVVAATPTSLLISWDAPAVTVRYYRITYGETGGNSPVQEFTVPGSKSTATISGLKPGVDYTITVYAVTGRGDSPASSKPISINYRT
PMS175	1	561333	VSDVPRKLEVVAATPTSLLISWDAPAVTVRSYLIRYGETGGNSPTQRFRVPGSKSTATISGLKPGVDYLISVAALTGRGDSPASSKPISINYRT
PMS175	2	212325	VSDVPRKLEVVAATPTSLLISWDAPAVTVREYRIVYGETGGNSPTQIFKVPGSKSTATISGLKPGVDYNIIVMALTGRGDSPASSKPISINYRT
PMS175	3	158904	VSDVPRKLEVVAATPTSLLISWDAPAVTVRGYLIRYGETGGNSPNQRFIVPGSKSTATISGLKPGVDYIISVAALTGRGDSPASSKPISINYRT
PMS175	4	152826	VSDVPRKLEVVAATPTSLLISWDAPAVTVRAYMIRYGETGGNSPVQRFIVPGSKSTATISGLKPGVDYTISVSALTGRGDSPASSKPISINYRT
PMS175	5	138454	VSDVPRKLEVVAATPTSLLISWDAPAVTVRQYVIVYGETGGNSPVQVFIVPGSKSTATISGLKPGVDYKITVHARTGRGDSPASSKPISINYRT
PMS176	1	1061531	VSDVPRKLEVVAATPTSLLISWDAPAVTVRGYIIEYGETGGNSPTQIFVVPGSKSTATISGLKPGVDYEISVDAITGRGDSPASSKPISINYRT
PMS176	2	359644	VSDVPRKLEVVAATPTSLLISWDAPAVTVRAYLIIYGETGGNSPEQIFRVPGSKSTATISGLKPGVDYTIGVIAQTGRGDSPASSKPISINYRT
PMS176	3	41446	VSDVPRKLEVVAATPTSLLISWDAPAVTVRRYVIVYGETGGNSPEQVFLVPGSKSTATISGLKPGVDYTIGVLALTGRGDSPASSKPISINYRT
PMS176	4	41258	VSDVPRKLEVVAATPTSLLISWDAPAVTVRGYVIMYGETGGNSPGQGFVVPGSKSTATISGLKPGVDYQIIVDAITGRGDSPASSKPISINYRT
PMS176	5	39744	VSDVPRKLEVVAATPTSLLISWDAPAVTVRGYVIEYGETGGNSPRQAFVVPGSKSTATISGLKPGVDYKITVHAVTGRGDSPASSKPISINYRT
PMS177	1	250767	VSDVPRKLEVVAATPTSLLISWDAPAVTVREYIIRYGETGGNSPRQEFTVPGSKSTATISGLKPGVDYHITVVAITGRGDSPASSKPISINYRT
PMS177	2	174660	VSDVPRKLEVVAATPTSLLISWDAPAVTVREYIIHYGETGGNSPRQEFLVPGSKSTATISGLKPGVDYQIHVIAVTGRGDSPASSKPISINYRT
PMS177	3	172929	VSDVPRKLEVVAATPTSLLISWDAPAVTVREYVIRYGETGGNSPGQEFLVPGSKSTATISGLKPGVDYRIMVIAITGRGDSPASSKPISINYRT
PMS177	4	72961	VSDVPRKLEVVAATPTSLLISWDAPAVTVREYIINYGETGGNSPRQEFLVPGSKSTATISGLKPGVDYIIKVVALTGRGDSPASSKPISINYRT
PMS177	5	58779	VSDVPRKLEVVAATPTSLLISWDAPAVTVREYIIRYGETGGNSPRQEFVVPGSKSTATISGLKPGVDYHIHVIAITGRGDSPASSKPISINYRT
PMS180	1	230663	VSDVPRKLEVVAATPTSLLISWDAPAVTVREYIIIYGETGGNSPNQAFRVPGSKSTATISGLKPGVDYTITVVAMTGRGDSPASSKPISINYRT
PMS180	2	88075	VSDVPRKLEVVAATPTSLLISWDAPAVTVRKYAIIYGETGGNSPNQAFLVPGSKSTATISGLKPGVDYTIDVHAITGRGDSPASSKPISINYRT
PMS180	3	85462	VSDVPRKLEVVAATPTSLLISWDAPAVTVREYVIIYGETGGNSPRQAFRVPGSKSTATISGLKPGVDYTIDVHAVTGRGDSPASSKPISINYRT
PMS180	4	43389	VSDVPRKLEVVAATPTSLLISWDAPAVTVRKYAIIYGETGGNSPAQGFVVPGSKSTATISGLKPGVDYTITVRAITGRGDSPASSKPISINYRT
PMS180	5	41647	VSDVPRKLEVVAATPTSLLISWDAPAVTVREYAIIYGETGGNSPGQGFTVPGSKSTATISGLKPGVDYNIQVAAITGRGDSPASSKPISINYRT

## Sheet: Figure 3E
FN3 (beta-sheet + loops library) dendrogram (Figure 3E)
library	rank	counts	sequence
Parental			VSDVPRKLEVVAATPTSLLISWDAPAVTVRYYRITYGETGGNSPVQEFTVPGSKSTATISGLKPGVDYTITVYAVTGRGDSPASSSPISINYRT
PMS262	1	623967	VSDVPRKLEVVAATPTSLLISWDAPAVTVGRYLIRYGETSRSSPIQRFMVPGSKSTATISGLKPGVDYTITVQAITGAESHPASSSPISINYRT
PMS262	2	178974	VSDVPRKLEVVAATPTSLLISWDAPAVTVTRYLIRYGETAPGSPLQRFMVPGSKSTATISGLKPGVDYSITVAAITGRQANPASSSPISINYRT
PMS262	3	171118	VSDVPRKLEVVAATPTSLLISWDAPAVTVRSYLIRYGETLVGSPRQRFLVPGSKSTATISGLKPGVDYTITVSAITGTVDTPASSSPISINYRT
PMS262	4	106266	VSDVPRKLEVVAATPTSLLISWDAPAVTVAEYLIRYGETKGGSPLQRFRVPGSKSTATISGLKPGVDYTISVSAITGKPDNPASSSPISINYRT
PMS262	5	48382	VSDVPRKLEVVAATPTSLLISWDAPAVTVSSYMIRYGETVTRSPIQRFMVPGSKSTATISGLKPGVDYTISVTAITGAQGIPASSSPISINYRT
PMS263	1	841694	VSDVPRKLEVVAATPTSLLISWDAPAVTVPRYLIVYGETAMGSPIQSFRVPGSKSTATISGLKPGVDYSIHVLAATGDHLNPASSSPISINYRT
PMS263	2	103183	VSDVPRKLEVVAATPTSLLISWDAPAVTVLKYVIVYGETGGPSPSQSFRVPGSKSTATISGLKPGVDYTIHVLAHTGLAEPPASSSPISINYRT
PMS263	3	79361	VSDVPRKLEVVAATPTSLLISWDAPAVTVLRYLIVYGETGGKSPSQAFRVPGSKSTATISGLKPGVDYRITVLAHTGNAPEPASSSPISINYRT
PMS263	4	26835	VSDVPRKLEVVAATPTSLLISWDAPAVTVRVYRIVYGETRAHSPRQVFEVPGSKSTATISGLKPGVDYNITVTAITGADTPPASSSPISINYRT
PMS263	5	24238	VSDVPRKLEVVAATPTSLLISWDAPAVTVLKYVIVYGETGGPSPSQSFRVPGSKSTATISGLKPGVDYSIHVLAATGDHLNPASSSPISINYRT
PMS264	1	330642	VSDVPRKLEVVAATPTSLLISWDAPAVTVGAYLIEYGETENRSPAQAFSVPGSKSTATISGLKPGVDYNIRVLAITGTHTNPASSSPISINYRT
PMS264	2	109787	VSDVPRKLEVVAATPTSLLISWDAPAVTVVEYMIVYGETHGPSPRQMFRVPGSKSTATISGLKPGVDYRIAVHAATGPGLGPASSSPISINYRT
PMS264	3	106572	VSDVPRKLEVVAATPTSLLISWDAPAVTVARYHIVYGETEGASPLQEFVVPGSKSTATISGLKPGVDYTILVLASTGQHHTPASSSPISINYRT
PMS264	4	29734	VSDVPRKLEVVAATPTSLLISWDAPAVTVASYVIVYGETRHDSPIQRFVVPGSKSTATISGLKPGVDYRISVHARTGRGIPPASSSPISINYRT
PMS264	5	23263	VSDVPRKLEVVAATPTSLLISWDAPAVTVPVYAISYGETDGTSPPQMFGVPGSKSTATISGLKPGVDYIIAVQAITGTAQNPASSSPISINYRT
PMS265	1	168800	VSDVPRKLEVVAATPTSLLISWDAPAVTVVGYVIRYGETMDGSPIQRFRVPGSKSTATISGLKPGVDYIIAVNALTGHPLKPASSSPISINYRT
PMS265	2	134728	VSDVPRKLEVVAATPTSLLISWDAPAVTVVEYIINYGETGRSSPRQEFTVPGSKSTATISGLKPGVDYNIRVVAVTGQEHEPASSSPISINYRT
PMS265	3	102185	VSDVPRKLEVVAATPTSLLISWDAPAVTVIGYSILYGETNGESPGQRFRVPGSKSTATISGLKPGVDYIITVHALTGNPRDPASSSPISINYRT
PMS265	4	89779	VSDVPRKLEVVAATPTSLLISWDAPAVTVVGYRIRYGETEGMSPKQMFRVPGSKSTATISGLKPGVDYKIDVTALTGEPRRPASSSPISINYRT
PMS265	5	55806	VSDVPRKLEVVAATPTSLLISWDAPAVTVVGYRIAYGETTNTSPVQRFRVPGSKSTATISGLKPGVDYKIGVVALTGDPRAPASSSPISINYRT
PMS266	1	451646	VSDVPRKLEVVAATPTSLLISWDAPAVTVNAYRIVYGETGPVSPKQAFTVPGSKSTATISGLKPGVDYTITVRALTGRQTHPASSSPISINYRT
PMS266	2	140220	VSDVPRKLEVVAATPTSLLISWDAPAVTVRGYRISYGETAVKSPSQTFMVPGSKSTATISGLKPGVDYTITVTALTGGMPRPASSSPISINYRT
PMS266	3	95146	VSDVPRKLEVVAATPTSLLISWDAPAVTVIQYIINYGETGVLSPRQEFKVPGSKSTATISGLKPGVDYSISVAAVTGDMPRPASSSPISINYRT
PMS266	4	23656	VSDVPRKLEVVAATPTSLLISWDAPAVTVNAYRIVYGETGPVSPKQAFTVPGSKSTATISGLKPGVDYTITVTALTGGMPRPASSSPISINYRT
PMS266	5	23493	VSDVPRKLEVVAATPTSLLISWDAPAVTVSAYRISYGETETESPHQSFMVPGSKSTATISGLKPGVDYIISVTAHTGATARPASSSPISINYRT
PMS267	1	319705	VSDVPRKLEVVAATPTSLLISWDAPAVTVRQYLIIYGETDALSPAQAFRVPGSKSTATISGLKPGVDYSIEVAAATGARPMPASSSPISINYRT
PMS267	2	280601	VSDVPRKLEVVAATPTSLLISWDAPAVTVGEYRITYGETRGGSPVQQFRVPGSKSTATISGLKPGVDYTIIVRALTGHPKLPASSSPISINYRT
PMS267	3	164796	VSDVPRKLEVVAATPTSLLISWDAPAVTVGVYVIRYGETGGRSPIQSFHVPGSKSTATISGLKPGVDYTILVHALTGDAVNPASSSPISINYRT
PMS267	4	66769	VSDVPRKLEVVAATPTSLLISWDAPAVTVARYRIAYGETKGGSPIQVFEVPGSKSTATISGLKPGVDYTILVSATTGRRLPPASSSPISINYRT
PMS267	5	33516	VSDVPRKLEVVAATPTSLLISWDAPAVTVLRYSIRYGETKGGSPVQGFRVPGSKSTATISGLKPGVDYTIEVRATTGPIIHPASSSPISINYRT
PMS268	1	215686	VSDVPRKLEVVAATPTSLLISWDAPAVTVNRYDISYGETRPGSPHQVFSVPGSKSTATISGLKPGVDYTITVTATTGLPLAPASSSPISINYRT
PMS268	2	193379	VSDVPRKLEVVAATPTSLLISWDAPAVTVNMYTILYGETATDSPAQLFTVPGSKSTATISGLKPGVDYRITVRAITGLPLAPASSSPISINYRT
PMS268	3	40879	VSDVPRKLEVVAATPTSLLISWDAPAVTVRDYAIIYGETLSVSPAQGFLVPGSKSTATISGLKPGVDYTIHVRAITGPLDDPASSSPISINYRT
PMS268	4	32150	VSDVPRKLEVVAATPTSLLISWDAPAVTVKRYAIIYGETRSGSPQQGFTVPGSKSTATISGLKPGVDYNITVHAVTGDDRAPASSSPISINYRT
PMS268	5	25430	VSDVPRKLEVVAATPTSLLISWDAPAVTVAEYAIIYGETGGLSPNQGFRVPGSKSTATISGLKPGVDYIIAVHAITGIQPAPASSSPISINYRT
