# Supplementary material for: Utility of protein–protein binding surfaces composed of anti-parallel alpha-helices and beta-sheets selected by phage display
Source: J Biol Chem. 2024 Apr 11;300(5):107283. doi: 10.1016/j.jbc.2024.107283 (PMC11107207; doi:10.1016/j.jbc.2024.107283)
Supplement: Supporting Table S3 [file mmc3.xlsx]

## Sheet: Sheet1
Urea washing from Loop and beta-sheet library
library	rank	counts	sequence
Parental			VSDVPRKLEVVAATPTSLLISWDAPAVTVRYYRITYGETGGNSPVQEFTVPGSKSTATISGLKPGVDYTITVYAVTGRGDSPASSKPISINYRT
NY1	2	303177	VSDVPRKLEVVAATPTSLLISWDAPAVTVGDYVIRYGETSGTSPLQEFLVPGSKSTATISGLKPGVDYRIQVVAITGPRDQPASSSPISINYRT
NY1	3	284218	VSDVPRKLEVVAATPTSLLISWDAPAVTVREYVIRYGETGGNSPGQEFLVPGSKSTATISGLKPGVDYRIMVIAIAGRGDSPASSSPISINYRT
NY1	4	113530	VSDVPRKLEVVAATPTSLLISWDAPAVTVTEYVIRYGETRNHSPKQEFLVPGSKSTATISGLKPGVDYTITVSALTGPRHHPASSSPISINYRT
NY5	3	21496	VSDVPRKLEVVAATPTSLLISWDAPAVTVRKYAIIYGETGGNSPAQGFVVPGSKSTATISGLKPGVDYTITVRAITGRGDSPASSSPISINYRT
NY5	7	9023	VSDVPRKLEVVAATPTSLLISWDAPAVTVRKYAIIYGETGGNSPNQAFLVPGSKSTATISGLKPGVDYTIDVHAITGRGDSPASSSPISINYRT
